# Supplementary material for: Markers of Natural Killer Cell Exhaustion in HIV/HCV Coinfection and Their Dynamics After HCV Clearance Mediated by Direct-Acting Antivirals
Source: Open Forum Infect Dis. 2023 Nov 22;10(12):ofad591. doi: 10.1093/ofid/ofad591 (PMC10723816; doi:10.1093/ofid/ofad591)
Supplement: ofad591_Supplementary_Data [file ofad591_supplementary_data.zip]

Archive with 2 entries (2 files):
- Supplementary Figure 1 Osegueda et al..tif
- Supplemental material Osegueda et al..docx
